# Supplementary material for: Opposite Effect of Thyroid Hormones on Oxidative Stress and on Mitochondrial Respiration in COVID-19 Patients
Source: Antioxidants (Basel). 2022 Oct 8;11(10):1998. doi: 10.3390/antiox11101998 (PMC9598114; doi:10.3390/antiox11101998)
Supplement: Supplementary file 1 [file antioxidants-11-01998-s001.zip]

Archive with 1 entries (1 files):
- antioxidants-1900893-supplementary.pdf
